# Supplementary material for: Genomic and Molecular Associations with Preoperative Immune Checkpoint Inhibition in Patients with Stage III Clear Cell Renal Cell Carcinoma
Source: Cancers (Basel). 2026 Jan 20;18(2):312. doi: 10.3390/cancers18020312 (PMC12838847; doi:10.3390/cancers18020312)
Supplement: Supplementary file 1 [file cancers-18-00312-s001.zip › Supplemental Table S1.xlsx]

## Sheet: Sheet1
Pt #	Group	Age range	Gender	Stage	Size	Grade	Necrosis	Recurrence	ICI-Regimen
1	Recurrence	60-69	M	pT3a	6.2	2	Yes	Yes	NA
2	Recurrence	70-79	M	pT3a	7.5	3	Yes	Yes	NA
3	Recurrence	70-79	M	pT3b	6.5	3	No	Yes	NA
4	Recurrence	50-59	F	pT3a	6.2	3	No	Yes	NA
5	Recurrence	50-59	F	pT3a	10.5	3	No	Yes	NA
6	Recurrence	60-69	F	pT3a	7.2	3	No	Yes	NA
7	Recurrence	60-69	M	pT3a	13	2	Yes	Yes	NA
8	Recurrence	50-59	F	pT3b	6.5	3	No	Yes	NA
9	No Recurrence	50-59	M	pT3a	5.6	2	Yes	No	NA
10	No Recurrence	70-79	F	pT3a	11.2	3	No	No	NA
11	No Recurrence	50-59	M	pT3b	7.5	3	Yes	No	NA
12	No Recurrence	50-59	M	pT3a	9.6	3	No	No	NA
13	No Recurrence	60-69	F	pT3b	11.6	2	Yes	No	NA
14	No Recurrence	60-69	M	pT3a	7.5	4	Yes	No	NA
15	No Recurrence	60-69	F	pT3a	12.2	3	Yes	No	NA
16	ICI Pre-treated	50-59	F	pT3b	12.1	3	No	No	Nivolumab
17	ICI Pre-treated	60-69	M	pT3a	10.4	4	Yes	Yes	Pembrolizumab
18	ICI Pre-treated	50-59	M	pT3a	15	4	Yes	Yes	Nivolumab
19	ICI Pre-treated	50-59	M	pT3b	9.9	3	Yes	Yes	Axi-Pembro
